# Supplementary material for: RAD sequencing and genomic simulations resolve hybrid origins within North American Canis
Source: Biol Lett. 2015 Jul;11(7):20150303. doi: 10.1098/rsbl.2015.0303 (PMC4528444; doi:10.1098/rsbl.2015.0303)
Supplement: SupplementaryFileBiolLettF3ResultsJune1_2015.xlsx [file rsbl20150303supp2.xlsx]

## Sheet: F3 SuppMaterials File
Supplementary File: Results from f3 test of admixture (A;B,C), where A is the group being tested for admixture between groups B and C. Negative f3 values suggest admixture and negative z score suggests significance based on 500 bootstrap iterations (negative scores are in bold). Values of k represent the number of SNPs to include in blocks for re-sampling, assuming non-independence among SNPs wit…
	k=1			k=10			k=100			k=1000
pops	f3	f3SE	z	f3	f3SE	z	f3	f3SE	z	f3	f3SE	z
DOG;EC,GLBW	0.0412262	0.000529175	77.9066	0.0412262	0.000609745	67.6123	0.0412262	0.000737619	55.891	0.0412255	0.000941346	43.7942
DOG;EW,EC	0.0575177	0.000569935	100.92	0.0575177	0.000669484	85.9134	0.0575177	0.000878714	65.4566	0.0575191	0.00140617	40.9048
DOG;EW,GLBW	0.0431253	0.000519721	82.9779	0.0431253	0.0006014	71.7083	0.0431253	0.000702751	61.3664	0.0431248	0.000821877	52.4712
DOG;GW,EC	0.0332843	0.000518651	64.1748	0.0332843	0.000592392	56.1862	0.0332843	0.000669768	49.6952	0.0332839	0.00080267	41.4665
DOG;GW,EW	0.0374558	0.000515197	72.7018	0.0374558	0.000596621	62.7798	0.0374557	0.000679922	55.0883	0.0374554	0.000804714	46.5449
DOG;GW,GLBW	0.0417526	0.000527938	79.0863	0.0417526	0.000615568	67.8278	0.0417526	0.000717454	58.1955	0.0417524	0.000857207	48.7074
DOG;GW,WC	0.0338296	0.000531899	63.6014	0.0338296	0.000605821	55.8409	0.0338295	0.000684933	49.391	0.0338292	0.000766221	44.1507
DOG;WC,EC	0.0883919	0.000703777	125.596	0.0883919	0.000896233	98.626	0.0883919	0.00149384	59.1708	0.0883953	0.00280513	31.512
DOG;WC,EW	0.059243	0.000587216	100.888	0.059243	0.000693185	85.4649	0.0592431	0.000918478	64.5013	0.0592447	0.00141411	41.8952
DOG;WC,GLBW	0.0429868	0.000544762	78.9094	0.0429868	0.000626669	68.5957	0.0429868	0.000754328	56.9869	0.0429862	0.000889745	48.3129
EC;EW,DOG	0.0331193	0.000396234	83.5852	0.0331193	0.000557475	59.4095	0.0331193	0.00105465	31.403	0.0331212	0.00206936	16.0055
EC;EW,GLBW	0.0350184	0.000350604	99.8803	0.0350184	0.000502771	69.6508	0.0350184	0.00096263	36.3778	0.0350205	0.00186186	18.8094
EC;GLBW,DOG	0.0494107	0.000484249	102.036	0.0494107	0.000688476	71.7682	0.0494108	0.00134401	36.7637	0.0494148	0.00266729	18.5262
EC;GW,DOG	0.0573527	0.000534092	107.384	0.0573527	0.000767194	74.7564	0.0573528	0.00152349	37.6456	0.0573564	0.00315418	18.1842
EC;GW,EW	0.0372908	0.000375686	99.2605	0.0372908	0.000545428	68.3698	0.0372908	0.00105447	35.3644	0.0372927	0.00208363	17.8979
EC;GW,GLBW	0.0578791	0.000468219	123.615	0.0578791	0.000679716	85.1519	0.0578792	0.00134451	43.0485	0.0578832	0.00270738	21.3798
EC;GW,WC	0.00279038	0.000269175	10.3664	0.00279038	0.000340762	8.18865	0.00279038	0.000533283	5.23246	0.00279029	0.000890168	3.13456
EC;WC,DOG	0.0022451	0.000297917	7.53598	0.0022451	0.000368157	6.09821	0.0022451	0.000557663	4.0259	0.00224497	0.000923453	2.43106
EC;WC,EW	0.00397046	0.000230701	17.2105	0.00397046	0.000289472	13.7162	0.00397047	0.000437722	9.07075	0.00397054	0.000719736	5.51665
EC;WC,GLBW	0.00400568	0.000255753	15.6623	0.00400568	0.000322403	12.4245	0.00400568	0.000496956	8.06044	0.00400562	0.000817298	4.90105
EW;EC,DOG	0.00119275	0.000273597	4.35952	0.00119275	0.000331793	3.59487	0.00119275	0.000487033	2.44902	0.00119226	0.000859111	1.38778
EW;EC,GLBW	-0.000706324	0.000200667	-3.51988	-0.000706324	0.000260529	-2.71111	-0.000706332	0.00041901	-1.68572	-0.000707051	0.000746728	-0.946865
EW;GLBW,DOG	0.0155851	0.000278872	55.8862	0.0155851	0.000354155	44.0064	0.0155851	0.000536386	29.0558	0.0155865	0.000872286	17.8686
EW;GW,DOG	0.0212547	0.000317348	66.9759	0.0212547	0.000410596	51.7654	0.0212547	0.000651387	32.6299	0.021256	0.0011547	18.4082
EW;GW,EC	-0.00297873	0.000217254	-13.7108	-0.00297873	0.000282893	-10.5295	-0.00297874	0.00045707	-6.51703	-0.00297922	0.000826001	-3.60679
EW;GW,GLBW	0.019882	0.000247118	80.4552	0.019882	0.000327413	60.7244	0.019882	0.000537492	36.9904	0.0198835	0.000899734	22.0993
EW;GW,WC	-0.00415882	0.000234657	-17.723	-0.00415882	0.000304129	-13.6745	-0.00415882	0.00048714	-8.53722	-0.00415947	0.000849694	-4.89525
EW;WC,DOG	-0.000532613	0.000296715	-1.79503	-0.000532613	0.000361943	-1.47154	-0.000532619	0.000526897	-1.01086	-0.000533308	0.000868943	-0.613743
EW;WC,EC	0.0303416	0.000320685	94.6149	0.0303416	0.000461342	65.7681	0.0303416	0.000863799	35.1258	0.0303429	0.00152983	19.8342
EW;WC,GLBW	-0.000671107	0.000218379	-3.07314	-0.000671107	0.000284612	-2.35797	-0.000671118	0.000458506	-1.46371	-0.000671967	0.000773875	-0.868314
GLBW;EC,DOG	0.00559907	0.00031222	17.9331	0.00559907	0.000373754	14.9806	0.0055991	0.000484251	11.5624	0.00559947	0.00071168	7.86797
GLBW;EW,DOG	0.00369999	0.000254227	14.5539	0.00369999	0.000306474	12.0728	0.00370002	0.000377797	9.79366	0.00370016	0.000520589	7.10764
GLBW;EW,EC	0.0199914	0.000276834	72.2145	0.0199914	0.000367334	54.423	0.0199915	0.000608063	32.8773	0.0199937	0.00104502	19.1323
GLBW;GW,DOG	0.0050727	0.0002521	20.1218	0.0050727	0.000304791	16.6432	0.0050727	0.000379068	13.382	0.00507261	0.000452103	11.22
GLBW;GW,EC	-0.00286928	0.000215512	-13.3138	-0.00286928	0.000272481	-10.5302	-0.00286928	0.000396553	-7.23555	-0.002869	0.000659481	-4.35039
GLBW;GW,EW	-0.000596871	0.000182241	-3.27518	-0.000596871	0.000229259	-2.60348	-0.000596875	0.000321186	-1.85834	-0.000596838	0.000499092	-1.19585
GLBW;GW,WC	-0.00408458	0.000224211	-18.2176	-0.00408458	0.000283524	-14.4065	-0.00408458	0.000420148	-9.72177	-0.00408434	0.000691305	-5.90815
GLBW;WC,DOG	0.00383849	0.000326768	11.7468	0.00383849	0.000392099	9.78959	0.00383851	0.00051418	7.46532	0.00383882	0.000737918	5.20223
GLBW;WC,EC	0.0510041	0.000445715	114.432	0.0510041	0.000647025	78.8287	0.0510042	0.00126394	40.3533	0.0510086	0.00225969	22.5733
GLBW;WC,EW	0.0199562	0.000289149	69.017	0.0199562	0.000388745	51.3349	0.0199563	0.000663989	30.0551	0.0199587	0.00112185	17.7908
GW;EC,DOG	0.0195535	0.000348066	56.1774	0.0195535	0.000401458	48.7062	0.0195535	0.000471479	41.4727	0.019554	0.000593595	32.9416
GW;EC,GLBW	0.0190271	0.000259886	73.2133	0.0190271	0.000327661	58.0695	0.0190271	0.000508749	37.3998	0.0190271	0.000884613	21.509
GW;EW,DOG	0.015382	0.000291247	52.8143	0.015382	0.000341202	45.0818	0.015382	0.000411318	37.3969	0.0153825	0.000542274	28.3667
GW;EW,EC	0.0396154	0.000344092	115.13	0.0396154	0.00045489	87.0879	0.0396155	0.000800243	49.5043	0.0396177	0.00156029	25.3912
GW;EW,GLBW	0.0167547	0.000224188	74.735	0.0167547	0.000279087	60.034	0.0167547	0.000406637	41.203	0.016755	0.000659202	25.417
GW;GLBW,DOG	0.0110851	0.000258667	42.8548	0.0110851	0.000307436	36.0567	0.0110851	0.000377492	29.3652	0.0110855	0.000489931	22.6267
GW;WC,DOG	0.0190082	0.000363499	52.2923	0.0190082	0.000420137	45.2428	0.0190082	0.000491484	38.6752	0.0190087	0.000622231	30.5492
GW;WC,EC	0.0741158	0.000530184	139.793	0.0741158	0.000768603	96.4293	0.0741159	0.00153569	48.2624	0.0741201	0.00306151	24.2103
GW;WC,EW	0.0407955	0.000361107	112.973	0.0407955	0.000482097	84.6208	0.0407955	0.000854208	47.7583	0.040798	0.00162924	25.0411
GW;WC,GLBW	0.0202424	0.000273591	73.9879	0.0202424	0.000346069	58.4924	0.0202424	0.000535418	37.8067	0.0202425	0.000905251	22.3612
WC;EC,DOG	0.0202465	0.000339306	59.6703	0.0202465	0.000427674	47.3409	0.0202465	0.000597574	33.8811	0.0202464	0.000975541	20.754
WC;EC,GLBW	0.0184859	0.000292601	63.1779	0.0184859	0.000369319	50.0541	0.0184859	0.000513945	35.9687	0.0184857	0.000823499	22.4478
WC;EW,DOG	0.0493953	0.000466166	105.961	0.0493953	0.000648534	76.1646	0.0493953	0.00114236	43.2399	0.049397	0.0018448	26.7763
WC;EW,EC	0.0185211	0.000273191	67.7955	0.0185211	0.000342064	54.1452	0.0185211	0.000469724	39.4298	0.0185208	0.00073671	25.1399
WC;EW,GLBW	0.0495338	0.000416862	118.826	0.0495338	0.000586324	84.4821	0.0495338	0.00104731	47.2964	0.0495357	0.00166715	29.7128
WC;GLBW,DOG	0.0656515	0.000555444	118.196	0.0656515	0.000786025	83.5235	0.0656516	0.00147301	44.5697	0.0656555	0.00254433	25.8047
WC;GW,DOG	0.0748088	0.000610677	122.501	0.0748088	0.000874559	85.5389	0.0748089	0.00166966	44.8048	0.0748125	0.00306331	24.4221
WC;GW,EC	0.0197012	0.000312748	62.994	0.0197012	0.000397142	49.6075	0.0197012	0.000566172	34.7972	0.019701	0.000937408	21.0165
WC;GW,EW	0.0530215	0.000446078	118.862	0.0530215	0.000635188	83.4738	0.0530216	0.00115102	46.0648	0.0530232	0.00188874	28.0733
WC;GW,GLBW	0.0735746	0.000539616	136.346	0.0735746	0.000774181	95.0355	0.0735747	0.00148489	49.5488	0.0735787	0.00261007	28.1903
